# Supplementary material for: Modified in-vitro AATCC-100 procedure to measure viable bacteria from wound dressings
Source: PLoS One. 2024 Mar 21;19(3):e0298829. doi: 10.1371/journal.pone.0298829 (PMC10956864; doi:10.1371/journal.pone.0298829)
Supplement: S1 File — (XLSX) [file pone.0298829.s001.xlsx]

## Sheet: P. aeruginosa 15692 Cali Curve
	Collection of Raw Data												Collection of Processed Data
	Collection Point	Collection Time	P.A Abs	Dil Factor (E -X)	Colony Count Plate 1	Colony Count Plate 2	Colony Count Plate 3	Colony Count Avg	CFU/mL	Average CFU/mL	Log of Average CFU/mL		Time (hr)	CFU/mL	OD600
	0	09:00:00	0	0				0	0	0	#NUM!		0	0	0
				1				0	0				1	863333	0.002
				2	-	-	-	0	0				3	3.16667e+06	0.038
				3				0	0				5	6.13333e+08	0.324
				4				0	0				6	790000000	0.492
				5				0	0				7	9.73333e+08	0.773
				6				0	0				8	1280000000	1.18
				7				0	0				9	1.64667e+09	1.6
				8				0	0
	1	10:00:00	0.002	0	TNTC	TNTC	TNTC	0	0	863333	5.93618
				1	TNTC	TNTC	TNTC	0	0
				2	TNTC	TNTC	TNTC	0	0
				3	TNTC	TNTC	TNTC	0	0
				4	92	81	86	86.3333	863333
				5	0	0	0	0	0
				6				0	0
				7				0	0
				8				0	0
	3	12:00:00	0.038	0				0	0	3.16667e+06	6.5006
				1				0	0
				2	TNTC	TNTC	TNTC	0	0
				3	TNTC	TNTC	TNTC	0	0
				4	TNTC	TNTC	TNTC	0	0
				5	24	41	30	31.6667	3.16667e+06
				6				0	0
				7				0	0
				8				0	0
	5	02:00:00	0.324	0				0	0	6.13333e+08	8.7877
				1				0	0
				2				0	0
				3				0	0
				4	TNTC	TNTC	TNTC	0	0
				5	TNTC	TNTC	TNTC	0	0
				6	TNTC	TNTC	TNTC	0	0
				7	53	61	70	61.3333	6.13333e+08
				8	0	0	0	0	0
	6	03:00:00	0.492	0				0	0	790000000	8.89763
				1				0	0
				2				0	0
				3				0	0
				4	TNTC	TNTC	TNTC	0	0
				5	TNTC	TNTC	TNTC	0	0
				6	TNTC	TNTC	TNTC	0	0
				7	82	79	76	79	790000000
				8	0	0	0	0	0
	7	04:00:00	0.773	0				0	0	9.73333e+08	8.98826
				1				0	0
				2				0	0
				3				0	0
				4	TNTC	TNTC	TNTC	0	0
				5	TNTC	TNTC	TNTC	0	0
				6	TNTC	TNTC	TNTC	0	0
				7	93	100	99	97.3333	9.73333e+08
				8	0	0	0	0	0
	8	05:00:00	1.18	0				0	0	1280000000	9.10721
				1				0	0
				2				0	0
				3				0	0
				4	TNTC	TNTC	TNTC	0	0
				5	TNTC	TNTC	TNTC	0	0
				6	TNTC	TNTC	TNTC	0	0
				7	125	131	128	128	1280000000
				8	0	0	0	0	0
	9	06:00:00	1.6	0				0	0	1.64667e+09	9.21661
				1				0	0
				2				0	0
				3				0	0
				4	TNTC	TNTC	TNTC	0	0
				5	TNTC	TNTC	TNTC	0	0
				6	TNTC	TNTC	TNTC	0	0
				7	173	155	166	164.667	1.64667e+09
				8	0	0	0	0	0

## Sheet: S. aureus 43300 Cali Cu
	Collection of Raw Data												Collection of Processed Data
	Collection Point	Collection Time	P.A Abs	Dil Factor (E -X)	Colony Count Plate 1	Colony Count Plate 2	Colony Count Plate 3	Colony Count Avg	CFU/mL	Average CFU/mL	Log of Average CFU/mL		Time (hr)	CFU/mL	OD600
	0	09:00:00	0	0				0	0	0	#NUM!		0	0	0.001
				1				0	0				1	463333	0.002
				2	-	-	-	0	0				3	5.96667e+06	0.01
				3				0	0				5	7.06667e+07	0.205
				4				0	0				6	7.76667e+08	0.625
				5				0	0				7	1.11333e+09	1.08
				6				0	0				8	1.27667e+09	1.58
				7				0	0				9	1.73333e+09	1.63
				8				0	0
	1	10:00:00	0.002	0	TNTC	TNTC	TNTC	0	0	463333	5.66589
				1	TNTC	TNTC	TNTC	0	0
				2	TNTC	TNTC	TNTC	0	0
				3	TNTC	TNTC	TNTC	0	0
				4	42	48	49	46.3333	463333
				5	0	0	0	0	0
				6				0	0
				7				0	0
				8				0	0
	3	12:00:00	0.038	0				0	0	5.96667e+06	6.77573
				1				0	0
				2	TNTC	TNTC	TNTC	0	0
				3	TNTC	TNTC	TNTC	0	0
				4	TNTC	TNTC	TNTC	0	0
				5	67	67	45	59.6667	5.96667e+06
				6	0	0	0	0	0
				7	0	0	0	0	0
				8				0	0
	5	02:00:00	0.324	0				0	0	7.06667e+07	7.84921
				1				0	0
				2	TNTC	TNTC	TNTC	0	0
				3	TNTC	TNTC	TNTC	0	0
				4	TNTC	TNTC	TNTC	0	0
				5	TNTC	TNTC	TNTC	0	0
				6	60	65	87	70.6667	7.06667e+07
				7	0	0	0	0	0
				8	0	0	0	0	0
	6	03:00:00	0.492	0				0	0	7.76667e+08	8.89023
				1				0	0
				2				0	0
				3				0	0
				4	TNTC	TNTC	TNTC	0	0
				5	TNTC	TNTC	TNTC	0	0
				6	TNTC	TNTC	TNTC	0	0
				7	80	77	76	77.6667	7.76667e+08
				8	0	0	0	0	0
	7	04:00:00	0.773	0				0	0	1.11333e+09	9.04663
				1				0	0
				2				0	0
				3				0	0
				4	TNTC	TNTC	TNTC	0	0
				5	TNTC	TNTC	TNTC	0	0
				6	TNTC	TNTC	TNTC	0	0
				7	103	111	120	111.333	1.11333e+09
				8	0	0	0	0	0
	8	05:00:00	1.18	0				0	0	1.27667e+09	9.10608
				1				0	0
				2				0	0
				3				0	0
				4	TNTC	TNTC	TNTC	0	0
				5	TNTC	TNTC	TNTC	0	0
				6	TNTC	TNTC	TNTC	0	0
				7	122	128	133	127.667	1.27667e+09
				8	0	0	0	0	0
	9	06:00:00	1.6	0				0	0	1.73333e+09	9.23888
				1				0	0
				2				0	0
				3				0	0
				4	TNTC	TNTC	TNTC	0	0
				5	TNTC	TNTC	TNTC	0	0
				6	TNTC	TNTC	TNTC	0	0
				7	175	170	175	173.333	1.73333e+09
				8	0	0	0	0	0

## Sheet: Housekeeping genes Cali Curve 
	Pseudomonas aeruginosa	proC
	Log (CFU / mL)	9	8	7	6	5
	Threshold cycle (Trial 1)	30.01	36.18	39.98	40.12	45.55
	Threshold cycle (Trial 2)	30.2	36.43	38.56	40.3	42.81
	Threshold cycle (Trial 3)	30.1	36.25	37.43	39.75	42.79
	Average Threshold Cycle	30.1033	36.2867	38.6567	40.025	43.7167
	SD Average Threshold Cycle	0.0950438	0.12897	1.27775	0.388909	1.58774
	Staphylococcus aureus	16s rRNA
	Log (CFU / mL)	7.07918	6.07918	5.07918	4.07918	3.07918
	Threshold cycle (Trial 1)	17.11	18.66	22.79	28.34	26.7
	Threshold cycle (Trial 2)	16.17	18.31	21.88	26.31	27.56
	Threshold cycle (Trial 3)	16.53	20.52	23.14	26.38	29.31
	Average Threshold Cycle	16.6033	19.1633	22.6033	26.345	27.8567
	SD Average Threshold Cycle	0.474271	1.18787	0.65041	0.0494975	1.33005

## Sheet: Cell Viability Data (P. a)
	Collection of Raw Data for Change in Absorbance to Time											Collection of Raw Data for Initial Incoculated Colony Counts
	Collection Point	Collection Time	P.A Abs									Dil Factor (E -X)	Colony Count Plate 1	Colony Count Plate 2	Colony Count Plate 3	Colony Count Avg	CFU/mL	Average CFU/mL	Log(CFU/mL)
	0	13:00:00	0									0				0	0	3.93333e+07	7.59476
	1	14:00:00	0									1				0	0
	2	15:00:00	0.005									2				0	0
	3	16:00:00	0.012									3	TNTC	TNTC	TNTC	0	0
	4	17:00:00	0.058									4	TNTC	TNTC	TNTC	0	0
	5											5	TNTC	TNTC	TNTC	0	0
	6											6	32	46	40	39.3333	3.93333e+07
	7											7	0	0	0	0	0
	8											8				0	0
	Collection of Raw Data for Silver Ion Positive Condition											Collection of Raw Data for Silver Ion Negative Condition
	Incubation Duration (Day)	Conditions	Dil Factor (E -X)	Colony Count Plate 1	Colony Count Plate 2	Colony Count Plate 3	Colony Count Avg	CFU/mL	Average CFU/mL	Log(CFU/mL)		Incubation Duration (Day)	Conditions	Dil Factor (E -X)	Colony Count Plate 1	Colony Count Plate 2	Colony Count Plate 3	Colony Count Avg	CFU/mL	Average CFU/mL	Log(CFU/mL)
	1	Control	0	0	0	0	0	0	0	#NUM!		1	Control	0				0	0	0	#NUM!
			1	0	0	0	0	0						1				0	0
			2	0	0	0	0	0						2				0	0
			3	0	0	0	0	0						3				0	0
			4	0	0	0	0	0						4	0	0	0	0	0
			5				0	0						5	0	0	0	0	0
			6				0	0						6	0	0	0	0	0
			7				0	0						7	0	0	0	0	0
			8				0	0						8				0	0
		1	0	0	0	0	0	0	0	#NUM!			1	0				0	0	5700000	6.75587
			1	0	0	0	0	0						1				0	0
			2	0	0	0	0	0						2				0	0
			3	0	0	0	0	0						3				0	0
			4	0	0	0	0	0						4	TNTC	TNTC	TNTC	0	0
			5				0	0						5	50	60	61	57	5700000
			6				0	0						6	0	0	0	0	0
			7				0	0						7	0	0	0	0	0
			8				0	0						8				0	0
		2	0	TNTC	TNTC	TNTC	0	0	9133.33	3.96063			2	0				0	0	1.11333e+08	8.04663
			1	TNTC	TNTC	TNTC	0	0						1				0	0
			2	88	96	90	91.3333	9133.33						2				0	0
			3	0	0	0	0	0						3				0	0
			4	0	0	0	0	0						4	TNTC	TNTC	TNTC	0	0
			5				0	0						5	TNTC	TNTC	TNTC	0	0
			6				0	0						6	91	120	123	111.333	1.11333e+08
			7				0	0						7	0	0	0	0	0
			8				0	0						8				0	0
		3	0	0	0	0	0	0	0	#NUM!			3	0				0	0	1.18667e+08	8.07433
			1	0	0	0	0	0						1				0	0
			2	0	0	0	0	0						2				0	0
			3	0	0	0	0	0						3				0	0
			4	0	0	0	0	0						4	TNTC	TNTC	TNTC	0	0
			5				0	0						5	TNTC	TNTC	TNTC	0	0
			6				0	0						6	127	120	109	118.667	1.18667e+08
			7				0	0						7	0	0	0	0	0
			8				0	0						8				0	0
	3	Control	0	0	0	0	0	0	0	#NUM!		3	Control	0				0	0	0	#NUM!
			1	0	0	0	0	0						1				0	0
			2	0	0	0	0	0						2				0	0
			3				0	0						3				0	0
			4				0	0						4				0	0
			5				0	0						5	0	0	0	0	0
			6				0	0						6	0	0	0	0	0
			7				0	0						7	0	0	0	0	0
			8				0	0						8				0	0
		1	0	TNTC	TNTC	TNTC	0	0	1653.33	3.21836			1	0				0	0	4.23333e+08	8.62668
			1	175	160	161	165.333	1653.33						1				0	0
			2	0	0	0	0	0						2				0	0
			3				0	0						3				0	0
			4				0	0						4				0	0
			5				0	0						5	TNTC	TNTC	TNTC	0	0
			6				0	0						6	TNTC	TNTC	TNTC	0	0
			7				0	0						7	41	43	43	42.3333	4.23333e+08
			8				0	0						8				0	0
		2	0	TNTC	TNTC	TNTC	0	0	5533.33	3.74299			2	0				0	0	7.26667e+07	7.86134
			1	TNTC	TNTC	TNTC	0	0						1				0	0
			2	67	50	49	55.3333	5533.33						2				0	0
			3				0	0						3				0	0
			4				0	0						4				0	0
			5				0	0						5	TNTC	TNTC	TNTC	0	0
			6				0	0						6	70	76	72	72.6667	7.26667e+07
			7				0	0						7	0	0	0	0	0
			8				0	0						8				0	0
		3	0	0	0	0	0	0	0	#NUM!			3	0				0	0	1.35667e+08	8.13247
			1	0	0	0	0	0						1				0	0
			2	0	0	0	0	0						2				0	0
			3				0	0						3				0	0
			4				0	0						4				0	0
			5				0	0						5	TNTC	TNTC	TNTC	0	0
			6				0	0						6	132	135	140	135.667	1.35667e+08
			7				0	0						7	0	0	0	0	0
			8				0	0						8				0	0
	7	Control	0	0	0	0	0	0	0	#NUM!		7	Control	0	0	0	0	0	0	0	#NUM!
			1	0	0	0	0	0						1	0	0	0	0	0
			2	0	0	0	0	0						2	0	0	0	0	0
			3	0	0	0	0	0						3	0	0	0	0	0
			4	0	0	0	0	0						4	0	0	0	0	0
			5	0	0	0	0	0						5	0	0	0	0	0
			6	0	0	0	0	0						6	0	0	0	0	0
			7				0	0						7				0	0
			8				0	0						8				0	0
		1	0	TNTC	TNTC	TNTC	0	0	3.23333e+07	7.50965			1	0	TNTC	TNTC	TNTC	0	0	2.23333e+07	7.34895
			1	TNTC	TNTC	TNTC	0	0						1	TNTC	TNTC	TNTC	0	0
			2	TNTC	TNTC	TNTC	0	0						2	TNTC	TNTC	TNTC	0	0
			3	TNTC	TNTC	TNTC	0	0						3	TNTC	TNTC	TNTC	0	0
			4	TNTC	TNTC	TNTC	0	0						4	TNTC	TNTC	TNTC	0	0
			5	TNTC	TNTC	TNTC	0	0						5	TNTC	TNTC	TNTC	0	0
			6	39	27	31	32.3333	3.23333e+07						6	26	21	20	22.3333	2.23333e+07
			7				0	0						7				0	0
			8				0	0						8				0	0
		2	0	TNTC	TNTC	TNTC	0	0	3.66667e+07	7.56427			2	0	TNTC	TNTC	TNTC	0	0	2.03333e+07	7.30821
			1	TNTC	TNTC	TNTC	0	0						1	TNTC	TNTC	TNTC	0	0
			2	TNTC	TNTC	TNTC	0	0						2	TNTC	TNTC	TNTC	0	0
			3	TNTC	TNTC	TNTC	0	0						3	TNTC	TNTC	TNTC	0	0
			4	TNTC	TNTC	TNTC	0	0						4	TNTC	TNTC	TNTC	0	0
			5	TNTC	TNTC	TNTC	0	0						5	TNTC	TNTC	TNTC	0	0
			6	42	37	31	36.6667	3.66667e+07						6	20	18	23	20.3333	2.03333e+07
			7				0	0						7				0	0
			8				0	0						8				0	0
		3	0	TNTC	TNTC	TNTC	0	0	2.83333e+07	7.4523			3	0	TNTC	TNTC	TNTC	0	0	27000000	7.43136
			1	TNTC	TNTC	TNTC	0	0						1	TNTC	TNTC	TNTC	0	0
			2	TNTC	TNTC	TNTC	0	0						2	TNTC	TNTC	TNTC	0	0
			3	TNTC	TNTC	TNTC	0	0						3	TNTC	TNTC	TNTC	0	0
			4	TNTC	TNTC	TNTC	0	0						4	TNTC	TNTC	TNTC	0	0
			5	TNTC	TNTC	TNTC	0	0						5	TNTC	TNTC	TNTC	0	0
			6	20	31	34	28.3333	2.83333e+07						6	30	30	21	27	27000000
			7				0	0						7				0	0
			8				0	0						8				0	0

## Sheet: qPCR Comp Log Reduction (P. a)
	Absolute Quantification and Cell Viability Assay
				proC	log (CFU/mL) PCR	Avg log (CFU/mL) PCR	Standard D PCR	log (CFU/mL) Cell V	Avg log (CFU/mL) Cell V	Standard D Cell V
	Day 1	Ag-	Con	40.64	6.12896			0
			1	32.07	8.81801	8.63079	0.182215	6.756	7.62567	0.753274
			2	33.23	8.45403			8.047
			3	32.7	8.62033			8.074
		Ag+	Con	47.95	3.83527			0
			1	47.71	3.91057	4.32476	0.360664	0	1.32033	2.28688
			2	45.61	4.5695			3.961
			3	45.85	4.4942			0
	Day 3	Ag-	Con	42.12	5.66457			0
			1	35.99	7.58801	8.066	0.422844	8.627	8.20667	0.38842
			2	33.98	8.2187			7.861
			3	33.43	8.39128			8.132
		Ag+	Con	48.01	3.81644			0
			1	37.07	7.24914	6.8496	0.544526	3.218	2.32033	2.02654
			2	37.64	7.07029			3.743
			3	40.32	6.22937			0
	Day 7	Ag-	Con	41.37	5.89991			0
			1	35.18	7.84217	7.47505	0.344767	7.349	7.36267	0.0626285
			2	36.51	7.42485			7.308
			3	37.36	7.15814			7.431
		Ag+	Con	47.13	4.09256			0
			1	47.12	4.0957	5.41774	2.08935	7.51	7.50867	0.0560119
			2	46.37	4.33103			7.564
			3	35.23	7.82648			7.452
	Initial Inoculation log(CFU)			7.595
	Log Reduction Calculation
			Log Reduction PCR	Log R SD PCR	Log Reduction Cell V	Log R SD Cell V
	Ag+	Day 1	3.27024	0.360664	6.27467	2.28688
		Day 3	0.745403	0.544526	5.27467	2.02654
		Day 7	2.17726	2.08935	0.0863333	0.0560119
	Ag-	Day 1	-1.03579	0.182215	-0.0306667	0.753274
		Day 3	-0.470997	0.422844	-0.611667	0.38842
		Day 7	0.119945	0.344767	0.232333	0.0626285
	Comparative Log Reduction Calculation
		Comp Log Red PCR	Comp Log Red SD PCR	Comp Log Red Cell V	Comp Log Red SD Cell V
	Day 1	4.30603	0.542878	6.30533	3.04016
	Day 3	1.2164	0.96737	5.88633	2.41496
	Day 7	2.05732	2.43412	-0.146	0.11864

## Sheet: Cell Viability Data (S. a)
	Collection of Raw Data for Change in Absorbance to Time											Collection of Raw Data for Initial Incoculated Colony Counts
	Collection Point	Collection Time	Abs									Dil Factor (E -X)	Colony Count Plate 1	Colony Count Plate 2	Colony Count Plate 3	Colony Count Avg	CFU/mL	Average CFU/mL	Log(CFU/mL)
	0	13:00:00	0									0				0	0	106000000	8.02531
	1	14:00:00	0.001									1				0	0
	2	15:00:00	0.005									2				0	0
	3	16:00:00	0.0466									3	TNTC	TNTC	TNTC	0	0
	4											4	TNTC	TNTC	TNTC	0	0
	5											5	TNTC	TNTC	TNTC	0	0
	6											6	98	112	108	106	106000000
	7											7	0	0	0	0	0
	8											8				0	0
	Collection of Raw Data for Silver Ion Positive Condition											Collection of Raw Data for Silver Ion Negative Condition
	Incubation Duration (Day)	Conditions	Dil Factor (E -X)	Colony Count Plate 1	Colony Count Plate 2	Colony Count Plate 3	Colony Count Avg	CFU/mL	Average CFU/mL	Log(CFU/mL)		Incubation Duration (Day)	Conditions	Dil Factor (E -X)	Colony Count Plate 1	Colony Count Plate 2	Colony Count Plate 3	Colony Count Avg	CFU/mL	Average CFU/mL	Log(CFU/mL)
	1	Control	0	0	0	0	0	0	0	#NUM!		1	Control	0				0	0	0	#NUM!
			1	0	0	0	0	0						1				0	0
			2	0	0	0	0	0						2				0	0
			3				0	0						3				0	0
			4				0	0						4	0	0	0	0	0
			5				0	0						5	0	0	0	0	0
			6				0	0						6	0	0	0	0	0
			7				0	0						7	0	0	0	0	0
			8				0	0						8				0	0
		1	0	TNTC	TNTC	TNTC	0	0	17933.3	4.25366			1	0				0	0	8.86667e+07	7.94776
			1	TNTC	TNTC	TNTC	0	0						1				0	0
			2	197	139	202	179.333	17933.3						2				0	0
			3				0	0						3				0	0
			4				0	0						4	TNTC	TNTC	TNTC	0	0
			5				0	0						5	TNTC	TNTC	TNTC	0	0
			6				0	0						6	91	87	88	88.6667	8.86667e+07
			7				0	0						7	0	0	0	0	0
			8				0	0						8				0	0
		2	0	TNTC	TNTC	TNTC	0	0	3833.33	3.58358			2	0				0	0	7.96667e+07	7.90128
			1	TNTC	TNTC	TNTC	0	0						1				0	0
			2	38	41	36	38.3333	3833.33						2				0	0
			3				0	0						3				0	0
			4				0	0						4	TNTC	TNTC	TNTC	0	0
			5				0	0						5	TNTC	TNTC	TNTC	0	0
			6				0	0						6	76	82	81	79.6667	7.96667e+07
			7				0	0						7	0	0	0	0	0
			8				0	0						8				0	0
		3	0	TNTC	TNTC	TNTC	0	0	16833.3	4.22617			3	0				0	0	2.16667e+08	8.33579
			1	TNTC	TNTC	TNTC	0	0						1				0	0
			2	160	159	186	168.333	16833.3						2				0	0
			3				0	0						3				0	0
			4				0	0						4	TNTC	TNTC	TNTC	0	0
			5				0	0						5	TNTC	TNTC	TNTC	0	0
			6				0	0						6	TNTC	TNTC	TNTC	0	0
			7				0	0						7	21	21	23	21.6667	2.16667e+08
			8				0	0						8				0	0
	3	Control	0	0	0	0	0	0	0	#NUM!		3	Control	0				0	0	0	#NUM!
			1	0	0	0	0	0						1				0	0
			2	0	0	0	0	0						2				0	0
			3	0	0	0	0	0						3				0	0
			4	0	0	0	0	0						4	0	0	0	0	0
			5				0	0						5	0	0	0	0	0
			6				0	0						6	0	0	0	0	0
			7				0	0						7	0	0	0	0	0
			8				0	0						8				0	0
		1	0	TNTC	TNTC	TNTC	0	0	9266.67	3.96692			1	0				0	0	6000000	6.77815
			1	TNTC	TNTC	TNTC	0	0						1				0	0
			2	84	96	98	92.6667	9266.67						2				0	0
			3	0	0	0	0	0						3				0	0
			4	0	0	0	0	0						4	TNTC	TNTC	TNTC	0	0
			5	0	0	0	0	0						5	40	30	110	60	6000000
			6				0	0						6	0	0	0	0	0
			7				0	0						7	0	0	0	0	0
			8				0	0						8				0	0
		2	0	TNTC	TNTC	TNTC	0	0	1.30333e+06	6.11506			2	0				0	0	2.03333e+07	7.30821
			1	TNTC	TNTC	TNTC	0	0						1				0	0
			2	TNTC	TNTC	TNTC	0	0						2				0	0
			3	TNTC	TNTC	TNTC	0	0						3				0	0
			4	130	164	97	130.333	1.30333e+06						4	TNTC	TNTC	TNTC	0	0
			5	0	0	0	0	0						5	TNTC	TNTC	TNTC	0	0
			6				0	0						6	20	21	20	20.3333	2.03333e+07
			7				0	0						7	0	0	0	0	0
			8				0	0						8				0	0
		3	0	TNTC	TNTC	TNTC	0	0	7.43333e+06	6.87118			3	0				0	0	1.36667e+07	7.13566
			1	TNTC	TNTC	TNTC	0	0						1				0	0
			2	TNTC	TNTC	TNTC	0	0						2				0	0
			3	TNTC	TNTC	TNTC	0	0						3				0	0
			4	TNTC	TNTC	TNTC	0	0						4	TNTC	TNTC	TNTC	0	0
			5	71	80	72	74.3333	7.43333e+06						5	140	137	133	136.667	1.36667e+07
			6				0	0						6	0	0	0	0	0
			7				0	0						7	0	0	0	0	0
			8				0	0						8				0	0
	7	Control	0	0	0	0	0	0	0	#NUM!		7	Control	0	0	0	0	0	0	0	#NUM!
			1	0	0	0	0	0						1	0	0	0	0	0
			2	0	0	0	0	0						2	0	0	0	0	0
			3	0	0	0	0	0						3	0	0	0	0	0
			4	0	0	0	0	0						4	0	0	0	0	0
			5	0	0	0	0	0						5	0	0	0	0	0
			6	0	0	0	0	0						6	0	0	0	0	0
			7				0	0						7	0	0	0	0	0
			8				0	0						8				0	0
		1	0	TNTC	TNTC	TNTC	0	0	1.26333e+07	7.10152			1	0	TNTC	TNTC	TNTC	0	0	11600000	7.06446
			1	TNTC	TNTC	TNTC	0	0						1	TNTC	TNTC	TNTC	0	0
			2	TNTC	TNTC	TNTC	0	0						2	TNTC	TNTC	TNTC	0	0
			3	TNTC	TNTC	TNTC	0	0						3	TNTC	TNTC	TNTC	0	0
			4	TNTC	TNTC	TNTC	0	0						4	TNTC	TNTC	TNTC	0	0
			5	165	116	98	126.333	1.26333e+07						5	120	126	102	116	11600000
			6	0	0	0	0	0						6	0	0	0	0	0
			7				0	0						7				0	0
			8				0	0						8				0	0
		2	0	TNTC	TNTC	TNTC	0	0	16500	4.21748			2	0	TNTC	TNTC	TNTC	0	0	19000000	7.27875
			1	TNTC	TNTC	TNTC	0	0						1	TNTC	TNTC	TNTC	0	0
			2	159	165	171	165	16500						2	TNTC	TNTC	TNTC	0	0
			3	0	0	0	0	0						3	TNTC	TNTC	TNTC	0	0
			4	0	0	0	0	0						4	TNTC	TNTC	TNTC	0	0
			5	0	0	0	0	0						5	200	200	170	190	19000000
			6	0	0	0	0	0						6	0	0	0	0	0
			7				0	0						7				0	0
			8				0	0						8				0	0
		3	0	TNTC	TNTC	TNTC	0	0	2.83333e+07	7.4523			3	0	TNTC	TNTC	TNTC	0	0	5.33333e+06	6.727
			1	TNTC	TNTC	TNTC	0	0						1	TNTC	TNTC	TNTC	0	0
			2	TNTC	TNTC	TNTC	0	0						2	TNTC	TNTC	TNTC	0	0
			3	TNTC	TNTC	TNTC	0	0						3	TNTC	TNTC	TNTC	0	0
			4	TNTC	TNTC	TNTC	0	0						4	TNTC	TNTC	TNTC	0	0
			5	TNTC	TNTC	TNTC	0	0						5	65	43	52	53.3333	5.33333e+06
			6	20	31	34	28.3333	2.83333e+07						6	0	0	0	0	0
			7				0	0						7				0	0
			8				0	0						8				0	0

## Sheet: qPCR Comp Log Reduction (S. a)
	Absolute Quantification and Cell Viability Assay
				proC	log (CFU/mL) PCR	Avg log (CFU/mL) PCR	Standard D PCR	log (CFU/mL) Cell V	Avg log (CFU/mL) Cell V	Standard D Cell V
	Day 1	Ag-	Con	27.87	3.96157			0
			1	24.83	4.77184	5.23917	1.18036	7.948	8.06167	0.238739
			2	26.36	4.36404			7.901
			3	18.04	6.58164			8.336
		Ag+	Con	31.94	2.87675			0
			1	31.5	2.99403	3.89404	0.809858	4.254	4.02133	0.379
			2	27.26	4.12415			3.584
			3	25.61	4.56394			4.226
	Day 3	Ag-	Con	26.8	4.24676			0
			1	19.79	6.1152	6.19694	0.194579	6.778	7.074	0.270385
			2	18.65	6.41905			7.308
			3	20.01	6.05656			7.136
		Ag+	Con	31.59	2.97004			0
			1	20.29	5.98193	6.26624	0.246276	3.967	5.651	1.50658
			2	18.71	6.40306			6.115
			3	18.67	6.41372			6.871
	Day 7	Ag-	Con	30.86	3.16461			0
			1	21.53	5.65142	4.90955	1.6434	7.064	7.02333	0.278238
			2	20.03	6.05123			7.279
			3	31.38	3.02601			6.727
		Ag+	Con	31.59	2.97004			0
			1	25.09	4.70254	4.5053	0.316576	7.102	6.149	1.67321
			2	27.2	4.14015			4.217
			3	25.2	4.67322			7.128
	Initial Inoculation log(CFU)			8.025
	Log Reduction Calculation
			Log Reduction PCR	Log R SD PCR	Log Reduction Cell V	Log R SD Cell V
	Ag+	Day 1	4.13096	0.809858	4.00367	0.379
		Day 3	1.75876	0.246276	2.374	1.50658
		Day 7	3.5197	0.316576	1.876	1.67321
	Ag-	Day 1	2.78583	1.18036	-0.0366667	0.238739
		Day 3	1.82806	0.194579	0.951	0.270385
		Day 7	3.11545	1.6434	1.00167	0.278238
	Comparative Log Reduction Calculation
		Comp Log Red PCR	Comp Log Red SD PCR	Comp Log Red Cell V	Comp Log Red SD Cell V
	Day 1	1.34513	1.99021	4.04033	0.617739
	Day 3	-0.0693001	0.440855	1.423	1.77696
	Day 7	0.40425	1.95997	0.874333	1.95145
